# Supplementary material for: Case Report: Phenotypic and genetic characterization of a presumptive sporadic hypothalamic hamartoma in a standard Schnauzer dog
Source: Front Vet Sci. 2025 May 27;12:1591863. doi: 10.3389/fvets.2025.1591863 (PMC12150237; doi:10.3389/fvets.2025.1591863)
Supplement: Supplementary file 2 [file Data_Sheet_2.xlsx]

## Sheet: S1
VEP results of unique identified variants in the genomic regions of interest from the WGS analysis of a Schnauzer with suspected hypothalamic hamartoma
HGVS description	Variant (chr_pos_ref/alt)	genomic location	Alternative Allele	Gene	Gene name	Gene description	Transcript	Consequence	cDNA_position	CDS_position	Protein_position	Amino_acids	Codons	IMPACT	Genotype
NC_051815.1:g.21835786C>T	11_21835786_C/T	11:21835786	T	ENSCAFG00845011237	SEPTIN8	septin 8	ENSCAFT00845019928	splice_acceptor_variant	-	-	-	-	-	HIGH	1/1
NC_051807.1:g.53059058C>T p.(ALA>THR 600)	3_53059058_C/T	3:53059058	T	ENSCAFG00845000394	KIF7	kinesin family member 7	ENSCAFT00845000614	missense_variant	1888	1798	600	A/T	Gcc/Acc	MODERATE	0/1
NC_051810.1:g.23616426C>G p.(ASP>HIS 1133)	6_23616426_C/G	6:23616426	G	ENSCAFG00845002733	VWA3A	von Willebrand factor A domain containing 3A	ENSCAFT00845004946	missense_variant	3397	3397	1133	D/H	Gac/Cac	MODERATE	1/1
NC_051810.1:g.23625556T>C p.(THR>ALA 805)	6_23625556_T/C	6:23625556	C	ENSCAFG00845002733	VWA3A	von Willebrand factor A domain containing 3A	ENSCAFT00845004946	missense_variant	2413	2413	805	T/A	Aca/Gca	MODERATE	0|1
NC_051810.1:g.23662352C>T p.(MET>ILE 124)	6_23662352_C/T	6:23662352	T	ENSCAFG00845002733	VWA3A	von Willebrand factor A domain containing 3A	ENSCAFT00845004946	missense_variant	372	372	124	M/I	atG/atA	MODERATE	0/1
NC_051806.1:g.79241749G>T p.(ALA>ASP 5)	2_79241749_G/T	2:79241749	T	ENSCAFG00845003000	UBXN10	UBX domain protein 10	ENSCAFT00845005301	missense_variant	93	14	5	A/D	gCc/gAc	MODERATE	1/1
NC_051809.1:g.8432811A>G p.(ASN>ASP 57)	5_8432811_A/G	5:8432811	G	ENSCAFG00845009814	CDON	cell adhesion associated, oncogene regulated	ENSCAFT00845017291	missense_variant	578	169	57	N/D	Aac/Gac	MODERATE	1/1
NC_051809.1:g.8432811A>G p.(ASN>ASP 148)	5_8432811_A/G	5:8432811	G	ENSCAFG00845009814	CDON	cell adhesion associated, oncogene regulated	ENSCAFT00845017409	missense_variant	560	442	148	N/D	Aac/Gac	MODERATE	1/1
NC_051809.1:g.8432811A>G p.(ASN>ASP 148)	5_8432811_A/G	5:8432811	G	ENSCAFG00845009814	CDON	cell adhesion associated, oncogene regulated	ENSCAFT00845017501	missense_variant	560	442	148	N/D	Aac/Gac	MODERATE	1/1
NC_051809.1:g.8432811A>G p.(ASN>ASP 148)	5_8432811_A/G	5:8432811	G	ENSCAFG00845009814	CDON	cell adhesion associated, oncogene regulated	ENSCAFT00845017591	missense_variant	560	442	148	N/D	Aac/Gac	MODERATE	1/1
NC_051809.1:g.8432811A>G p.(ASN>ASP 148)	5_8432811_A/G	5:8432811	G	ENSCAFG00845009814	CDON	cell adhesion associated, oncogene regulated	ENSCAFT00845017692	missense_variant	560	442	148	N/D	Aac/Gac	MODERATE	1/1
NC_051823.1:g.30502601T>C p.(MET>VAL 1369)	19_30502601_T/C	19:30502601	C	ENSCAFG00845026918	GLI2	GLI family zinc finger 2	ENSCAFT00845047496	missense_variant	4836	4105	1369	M/V	Atg/Gtg	MODERATE	1/1
NC_051823.1:g.30502601T>C p.(MET>VAL 1347)	19_30502601_T/C	19:30502601	C	ENSCAFG00845026918	GLI2	GLI family zinc finger 2	ENSCAFT00845047559	missense_variant	4770	4039	1347	M/V	Atg/Gtg	MODERATE	1/1
NC_051823.1:g.30503315T>G p.(MET>LEU 1131)	19_30503315_T/G	19:30503315	G	ENSCAFG00845026918	GLI2	GLI family zinc finger 2	ENSCAFT00845047496	missense_variant	4122	3391	1131	M/L	Atg/Ctg	MODERATE	1/1
NC_051823.1:g.30503315T>G p.(MET>LEU 1109)	19_30503315_T/G	19:30503315	G	ENSCAFG00845026918	GLI2	GLI family zinc finger 2	ENSCAFT00845047559	missense_variant	4056	3325	1109	M/L	Atg/Ctg	MODERATE	1/1
NC_051823.1:g.30536251T>C p.(ILE>VAL 103)	19_30536251_T/C	19:30536251	C	ENSCAFG00845026918	GLI2	GLI family zinc finger 2	ENSCAFT00845047496	missense_variant	1038	307	103	I/V	Att/Gtt	MODERATE	1/1
NC_051815.1:g.21836168G>A p.(GLY>ARG 36)	11_21836168_G/A	11:21836168	A	ENSCAFG00845011431	CCNI2	cyclin I family member 2	ENSCAFT00845020283	missense_variant	106	106	36	G/R	Ggg/Agg	MODERATE	1/1
NC_051815.1:g.21837330C>T p.(ARG>CYS 131)	11_21837330_C/T	11:21837330	T	ENSCAFG00845011431	CCNI2	cyclin I family member 2	ENSCAFT00845020283	missense_variant	391	391	131	R/C	Cgt/Tgt	MODERATE	1/1
NC_051814.1:g.1564979G>A p.(ARG>HIS 113)	10_1564979_G/A	10:1564979	A	ENSCAFG00845011778	INHBC	inhibin subunit beta C	ENSCAFT00845020910	missense_variant	736	338	113	R/H	cGt/cAt	MODERATE	0/1
NC_051814.1:g.1583516G>A p.(ARG>GLN 673)	10_1583516_G/A	10:1583516	A	ENSCAFG00845011836	GLI1	GLI family zinc finger 1	ENSCAFT00845021074	missense_variant	2923	2018	673	R/Q	cGg/cAg	MODERATE	0/1
NC_051814.1:g.1583516G>A p.(ARG>GLN 632)	10_1583516_G/A	10:1583516	A	ENSCAFG00845011836	GLI1	GLI family zinc finger 1	ENSCAFT00845021125	missense_variant	1895	1895	632	R/Q	cGg/cAg	MODERATE	0/1
NC_051824.1:g.48923157C>A p.(ALA>GLU 150)	20_48923157_C/A	20:48923157	A	ENSCAFG00845024582	ASF1B	0	ENSCAFT00845043471	missense_variant	571	449	150	A/E	gCa/gAa	MODERATE	0/1
NC_051837.1:g.17833720T>C p.(VAL>ALA 10)	33_17833720_T/C	33:17833720	C	ENSCAFG00845029845	BOC	BOC cell adhesion associated, oncogene regulated	ENSCAFT00845052966	missense_variant	436	29	10	V/A	gTc/gCc	MODERATE	0/1
NC_051837.1:g.17833720T>C p.(VAL>ALA 10)	33_17833720_T/C	33:17833720	C	ENSCAFG00845029845	BOC	BOC cell adhesion associated, oncogene regulated	ENSCAFT00845053013	missense_variant	436	29	10	V/A	gTc/gCc	MODERATE	0/1
NC_051837.1:g.17833720T>C p.(VAL>ALA 10)	33_17833720_T/C	33:17833720	C	ENSCAFG00845029845	BOC	BOC cell adhesion associated, oncogene regulated	ENSCAFT00845053089	missense_variant	436	29	10	V/A	gTc/gCc	MODERATE	0/1
NC_051807.1:g.53075065G>C	3_53075065_G/C	3:53075065	C	ENSCAFG00845000427	PLIN1	perilipin 1	ENSCAFT00845000677	3_prime_UTR_variant	2500	-	-	-	-	MODIFIER	1|1
NC_051807.1:g.53075408A>G	3_53075408_A/G	3:53075408	G	ENSCAFG00845000427	PLIN1	perilipin 1	ENSCAFT00845000677	3_prime_UTR_variant	2157	-	-	-	-	MODIFIER	1/1
NC_051806.1:g.79240648A>C	2_79240648_A/C	2:79240648	C	ENSCAFG00845003000	UBXN10	UBX domain protein 10	ENSCAFT00845005301	3_prime_UTR_variant	1194	-	-	-	-	MODIFIER	1/1
NC_051805.1:g.71611417T>C	1_71611417_T/C	1:71611417	C	ENSCAFG00845003905	PTCH1	patched 1	ENSCAFT00845007174	3_prime_UTR_variant	5349	-	-	-	-	MODIFIER	1|1
NC_051805.1:g.71611417T>C	1_71611417_T/C	1:71611417	C	ENSCAFG00845003905	PTCH1	patched 1	ENSCAFT00845007199	3_prime_UTR_variant	5193	-	-	-	-	MODIFIER	1|1
NC_051805.1:g.71611417T>C	1_71611417_T/C	1:71611417	C	ENSCAFG00845003905	PTCH1	patched 1	ENSCAFT00845007249	3_prime_UTR_variant	5034	-	-	-	-	MODIFIER	1|1
NC_051805.1:g.71611417T>C	1_71611417_T/C	1:71611417	C	ENSCAFG00845003905	PTCH1	patched 1	ENSCAFT00845007306	3_prime_UTR_variant	5022	-	-	-	-	MODIFIER	1|1
NC_051805.1:g.71611547G>C	1_71611547_G/C	1:71611547	C	ENSCAFG00845003905	PTCH1	patched 1	ENSCAFT00845007174	3_prime_UTR_variant	5479	-	-	-	-	MODIFIER	1/1
NC_051805.1:g.71611547G>C	1_71611547_G/C	1:71611547	C	ENSCAFG00845003905	PTCH1	patched 1	ENSCAFT00845007199	3_prime_UTR_variant	5323	-	-	-	-	MODIFIER	1/1
NC_051805.1:g.71611547G>C	1_71611547_G/C	1:71611547	C	ENSCAFG00845003905	PTCH1	patched 1	ENSCAFT00845007249	3_prime_UTR_variant	5164	-	-	-	-	MODIFIER	1/1
NC_051805.1:g.71611547G>C	1_71611547_G/C	1:71611547	C	ENSCAFG00845003905	PTCH1	patched 1	ENSCAFT00845007306	3_prime_UTR_variant	5152	-	-	-	-	MODIFIER	1/1
NC_051805.1:g.71611821C>T	1_71611821_C/T	1:71611821	T	ENSCAFG00845003905	PTCH1	patched 1	ENSCAFT00845007174	3_prime_UTR_variant	5753	-	-	-	-	MODIFIER	1/1
NC_051805.1:g.71611821C>T	1_71611821_C/T	1:71611821	T	ENSCAFG00845003905	PTCH1	patched 1	ENSCAFT00845007199	3_prime_UTR_variant	5597	-	-	-	-	MODIFIER	1/1
NC_051805.1:g.71611821C>T	1_71611821_C/T	1:71611821	T	ENSCAFG00845003905	PTCH1	patched 1	ENSCAFT00845007249	3_prime_UTR_variant	5438	-	-	-	-	MODIFIER	1/1
NC_051805.1:g.71611821C>T	1_71611821_C/T	1:71611821	T	ENSCAFG00845003905	PTCH1	patched 1	ENSCAFT00845007306	3_prime_UTR_variant	5426	-	-	-	-	MODIFIER	1/1
NC_051809.1:g.8489111C>T	5_8489111_C/T	5:8489111	T	ENSCAFG00845009814	CDON	cell adhesion associated, oncogene regulated	ENSCAFT00845017291	3_prime_UTR_variant	4152	-	-	-	-	MODIFIER	1/1
NC_051809.1:g.8489111C>T	5_8489111_C/T	5:8489111	T	ENSCAFG00845009814	CDON	cell adhesion associated, oncogene regulated	ENSCAFT00845017409	3_prime_UTR_variant	4134	-	-	-	-	MODIFIER	1/1
NC_051809.1:g.8489111C>T	5_8489111_C/T	5:8489111	T	ENSCAFG00845009814	CDON	cell adhesion associated, oncogene regulated	ENSCAFT00845017501	3_prime_UTR_variant	4011	-	-	-	-	MODIFIER	1/1
NC_051809.1:g.8489111C>T	5_8489111_C/T	5:8489111	T	ENSCAFG00845009814	CDON	cell adhesion associated, oncogene regulated	ENSCAFT00845017591	3_prime_UTR_variant	3783	-	-	-	-	MODIFIER	1/1
NC_051809.1:g.8489305T>C	5_8489305_T/C	5:8489305	C	ENSCAFG00845009814	CDON	cell adhesion associated, oncogene regulated	ENSCAFT00845017291	3_prime_UTR_variant	4346	-	-	-	-	MODIFIER	1/1
NC_051809.1:g.8489305T>C	5_8489305_T/C	5:8489305	C	ENSCAFG00845009814	CDON	cell adhesion associated, oncogene regulated	ENSCAFT00845017409	3_prime_UTR_variant	4328	-	-	-	-	MODIFIER	1/1
NC_051809.1:g.8489305T>C	5_8489305_T/C	5:8489305	C	ENSCAFG00845009814	CDON	cell adhesion associated, oncogene regulated	ENSCAFT00845017501	3_prime_UTR_variant	4205	-	-	-	-	MODIFIER	1/1
NC_051809.1:g.8489305T>C	5_8489305_T/C	5:8489305	C	ENSCAFG00845009814	CDON	cell adhesion associated, oncogene regulated	ENSCAFT00845017591	3_prime_UTR_variant	3977	-	-	-	-	MODIFIER	1/1
NC_051809.1:g.8489394T>G	5_8489394_T/G	5:8489394	G	ENSCAFG00845009814	CDON	cell adhesion associated, oncogene regulated	ENSCAFT00845017291	3_prime_UTR_variant	4435	-	-	-	-	MODIFIER	1/1
NC_051809.1:g.8489394T>G	5_8489394_T/G	5:8489394	G	ENSCAFG00845009814	CDON	cell adhesion associated, oncogene regulated	ENSCAFT00845017409	3_prime_UTR_variant	4417	-	-	-	-	MODIFIER	1/1
NC_051809.1:g.8489394T>G	5_8489394_T/G	5:8489394	G	ENSCAFG00845009814	CDON	cell adhesion associated, oncogene regulated	ENSCAFT00845017501	3_prime_UTR_variant	4294	-	-	-	-	MODIFIER	1/1
NC_051809.1:g.8489394T>G	5_8489394_T/G	5:8489394	G	ENSCAFG00845009814	CDON	cell adhesion associated, oncogene regulated	ENSCAFT00845017591	3_prime_UTR_variant	4066	-	-	-	-	MODIFIER	1/1
NC_051809.1:g.8489445A>G	5_8489445_A/G	5:8489445	G	ENSCAFG00845009814	CDON	cell adhesion associated, oncogene regulated	ENSCAFT00845017291	3_prime_UTR_variant	4486	-	-	-	-	MODIFIER	1/1
NC_051809.1:g.8489445A>G	5_8489445_A/G	5:8489445	G	ENSCAFG00845009814	CDON	cell adhesion associated, oncogene regulated	ENSCAFT00845017409	3_prime_UTR_variant	4468	-	-	-	-	MODIFIER	1/1
NC_051809.1:g.8489445A>G	5_8489445_A/G	5:8489445	G	ENSCAFG00845009814	CDON	cell adhesion associated, oncogene regulated	ENSCAFT00845017501	3_prime_UTR_variant	4345	-	-	-	-	MODIFIER	1/1
NC_051809.1:g.8489445A>G	5_8489445_A/G	5:8489445	G	ENSCAFG00845009814	CDON	cell adhesion associated, oncogene regulated	ENSCAFT00845017591	3_prime_UTR_variant	4117	-	-	-	-	MODIFIER	1/1
NC_051813.1:g.26481164T>C	9_26481164_T/C	9:26481164	C	ENSCAFG00845011227	SPOP	speckle type BTB/POZ protein	ENSCAFT00845019913	3_prime_UTR_variant	2054	-	-	-	-	MODIFIER	1/1
NC_051813.1:g.26481736T>C	9_26481736_T/C	9:26481736	C	ENSCAFG00845011227	SPOP	speckle type BTB/POZ protein	ENSCAFT00845019913	3_prime_UTR_variant	1482	-	-	-	-	MODIFIER	1/1
NC_051813.1:g.26481736T>C	9_26481736_T/C	9:26481736	C	ENSCAFG00845011227	SPOP	speckle type BTB/POZ protein	ENSCAFT00845019989	3_prime_UTR_variant	1452	-	-	-	-	MODIFIER	1/1
NC_051823.1:g.30501474C>T	19_30501474_C/T	19:30501474	T	ENSCAFG00845026918	GLI2	GLI family zinc finger 2	ENSCAFT00845047496	3_prime_UTR_variant	5963	-	-	-	-	MODIFIER	1/1
NC_051823.1:g.30501474C>T	19_30501474_C/T	19:30501474	T	ENSCAFG00845026918	GLI2	GLI family zinc finger 2	ENSCAFT00845047559	3_prime_UTR_variant	5897	-	-	-	-	MODIFIER	1/1
NC_051823.1:g.30501662G>A	19_30501662_G/A	19:30501662	A	ENSCAFG00845026918	GLI2	GLI family zinc finger 2	ENSCAFT00845047496	3_prime_UTR_variant	5775	-	-	-	-	MODIFIER	1/1
NC_051823.1:g.30501662G>A	19_30501662_G/A	19:30501662	A	ENSCAFG00845026918	GLI2	GLI family zinc finger 2	ENSCAFT00845047559	3_prime_UTR_variant	5709	-	-	-	-	MODIFIER	1/1
NC_051823.1:g.42673204C>T	19_42673204_C/T	19:42673204	T	ENSCAFG00845010518	SPOPL	speckle type BTB/POZ protein like	ENSCAFT00845018521	3_prime_UTR_variant	1784	-	-	-	-	MODIFIER	0/1
NC_051823.1:g.42673368G>T	19_42673368_G/T	19:42673368	T	ENSCAFG00845010518	SPOPL	speckle type BTB/POZ protein like	ENSCAFT00845018521	3_prime_UTR_variant	1948	-	-	-	-	MODIFIER	1|1
NC_051823.1:g.42673388G>T	19_42673388_G/T	19:42673388	T	ENSCAFG00845010518	SPOPL	speckle type BTB/POZ protein like	ENSCAFT00845018521	3_prime_UTR_variant	1968	-	-	-	-	MODIFIER	0|1
NC_051815.1:g.21775026A>C	11_21775026_A/C	11:21775026	C	ENSCAFG00845011039	KIF3A	kinesin family member 3A	ENSCAFT00845019570	3_prime_UTR_variant	4899	-	-	-	-	MODIFIER	0/1
NC_051815.1:g.21775026A>C	11_21775026_A/C	11:21775026	C	ENSCAFG00845011039	KIF3A	kinesin family member 3A	ENSCAFT00845019648	3_prime_UTR_variant	4827	-	-	-	-	MODIFIER	0/1
NC_051815.1:g.21775026A>C	11_21775026_A/C	11:21775026	C	ENSCAFG00845011039	KIF3A	kinesin family member 3A	ENSCAFT00845019723	3_prime_UTR_variant	4818	-	-	-	-	MODIFIER	0/1
NC_051815.1:g.21777081A>G	11_21777081_A/G	11:21777081	G	ENSCAFG00845011039	KIF3A	kinesin family member 3A	ENSCAFT00845019570	3_prime_UTR_variant	2894	-	-	-	-	MODIFIER	0/1
NC_051815.1:g.21777081A>G	11_21777081_A/G	11:21777081	G	ENSCAFG00845011039	KIF3A	kinesin family member 3A	ENSCAFT00845019648	3_prime_UTR_variant	2822	-	-	-	-	MODIFIER	0/1
NC_051815.1:g.21777081A>G	11_21777081_A/G	11:21777081	G	ENSCAFG00845011039	KIF3A	kinesin family member 3A	ENSCAFT00845019723	3_prime_UTR_variant	2813	-	-	-	-	MODIFIER	0/1
NC_051815.1:g.52212342G>A	11_52212342_G/A	11:52212342	A	ENSCAFG00845023753	DNAI1	dynein axonemal intermediate chain 1	ENSCAFT00845041973	3_prime_UTR_variant	2823	-	-	-	-	MODIFIER	1/1
NC_051815.1:g.52212364A>G	11_52212364_A/G	11:52212364	G	ENSCAFG00845023753	DNAI1	dynein axonemal intermediate chain 1	ENSCAFT00845041973	3_prime_UTR_variant	2845	-	-	-	-	MODIFIER	1/1
NC_051815.1:g.52212558C>T	11_52212558_C/T	11:52212558	T	ENSCAFG00845023753	DNAI1	dynein axonemal intermediate chain 1	ENSCAFT00845041973	3_prime_UTR_variant	3039	-	-	-	-	MODIFIER	1/1
NC_051829.1:g.42558256G>C	25_42558256_G/C	25:42558256	C	ENSCAFG00845020029	FBXO36	F-box protein 36	ENSCAFT00845035296	3_prime_UTR_variant	687	-	-	-	-	MODIFIER	0/1
NC_051829.1:g.42558256G>C	25_42558256_G/C	25:42558256	C	ENSCAFG00845020029	FBXO36	F-box protein 36	ENSCAFT00845035313	3_prime_UTR_variant	801	-	-	-	-	MODIFIER	0/1
NC_051832.1:g.14638903G>A	28_14638903_G/A	28:14638903	A	ENSCAFG00845020497	BTRC	beta-transducin repeat containing E3 ubiquitin protein ligase	ENSCAFT00845036230	3_prime_UTR_variant	4146	-	-	-	-	MODIFIER	1/1
NC_051832.1:g.14638903G>A	28_14638903_G/A	28:14638903	A	ENSCAFG00845020497	BTRC	beta-transducin repeat containing E3 ubiquitin protein ligase	ENSCAFT00845036328	3_prime_UTR_variant	3853	-	-	-	-	MODIFIER	1/1
NC_051832.1:g.14638903G>A	28_14638903_G/A	28:14638903	A	ENSCAFG00845020497	BTRC	beta-transducin repeat containing E3 ubiquitin protein ligase	ENSCAFT00845036410	3_prime_UTR_variant	3925	-	-	-	-	MODIFIER	1/1
NC_051832.1:g.15588227G>A	28_15588227_G/A	28:15588227	A	ENSCAFG00845025024	SUFU	SUFU negative regulator of hedgehog signaling	ENSCAFT00845044187	3_prime_UTR_variant	3270	-	-	-	-	MODIFIER	0/1
NC_051832.1:g.15589213G>T	28_15589213_G/T	28:15589213	T	ENSCAFG00845025024	SUFU	SUFU negative regulator of hedgehog signaling	ENSCAFT00845044187	3_prime_UTR_variant	4256	-	-	-	-	MODIFIER	1/1
NC_051818.1:g.7285642C>T	14_7285642_C/T	14:7285642	T	ENSCAFG00845020728	SMO	smoothened, frizzled class receptor	ENSCAFT00845036542	3_prime_UTR_variant	2572	-	-	-	-	MODIFIER	0/1
NC_051840.1:g.22273288A>G	36_22273288_A/G	36:22273288	G	ENSCAFG00845022559	PLEKHA3	pleckstrin homology domain containing A3	ENSCAFT00845039826	3_prime_UTR_variant	1479	-	-	-	-	MODIFIER	0/1
NC_051840.1:g.22273520G>A	36_22273520_G/A	36:22273520	A	ENSCAFG00845022559	PLEKHA3	pleckstrin homology domain containing A3	ENSCAFT00845039826	3_prime_UTR_variant	1711	-	-	-	-	MODIFIER	0/1
NC_051840.1:g.22273682T>A	36_22273682_T/A	36:22273682	A	ENSCAFG00845022559	PLEKHA3	pleckstrin homology domain containing A3	ENSCAFT00845039826	3_prime_UTR_variant	1873	-	-	-	-	MODIFIER	1/1
NC_051824.1:g.48943113G>T	20_48943113_G/T	20:48943113	T	ENSCAFG00845024723	PRKACA	protein kinase cAMP-activated catalytic subunit alpha	ENSCAFT00845043855	3_prime_UTR_variant	1367	-	-	-	-	MODIFIER	1|1
NC_051824.1:g.48943113G>T	20_48943113_G/T	20:48943113	T	ENSCAFG00845024723	PRKACA	protein kinase cAMP-activated catalytic subunit alpha	ENSCAFT00845043941	3_prime_UTR_variant	1111	-	-	-	-	MODIFIER	1|1
NC_051824.1:g.48943113G>T	20_48943113_G/T	20:48943113	T	ENSCAFG00845024723	PRKACA	protein kinase cAMP-activated catalytic subunit alpha	ENSCAFT00845044025	3_prime_UTR_variant	1132	-	-	-	-	MODIFIER	1|1
NC_051837.1:g.17877949A>G	33_17877949_A/G	33:17877949	G	ENSCAFG00845030022	CFAP44	cilia and flagella associated protein 44	ENSCAFT00845053206	3_prime_UTR_variant	5624	-	-	-	-	MODIFIER	1/1
NC_051805.1:g.71542982A>T	1_71542982_A/T	1:71542982	T	ENSCAFG00845003905	PTCH1	patched 1	ENSCAFT00845007174	5_prime_UTR_variant	402	-	-	-	-	MODIFIER	1/1
NC_051805.1:g.71542982A>T	1_71542982_A/T	1:71542982	T	ENSCAFG00845003905	PTCH1	patched 1	ENSCAFT00845007199	5_prime_UTR_variant	402	-	-	-	-	MODIFIER	1/1
NC_051815.1:g.52100035G>A	11_52100035_G/A	11:52100035	A	ENSCAFG00845023753	DNAI1	dynein axonemal intermediate chain 1	ENSCAFT00845042318	5_prime_UTR_variant	143	-	-	-	-	MODIFIER	1/1
NC_051814.1:g.1592602A>C	10_1592602_A/C	10:1592602	C	ENSCAFG00845011922	ARHGAP9	Rho GTPase activating protein 9	ENSCAFT00845021216	5_prime_UTR_variant	50	-	-	-	-	MODIFIER	0/1
NC_051832.1:g.15598257A>G	28_15598257_A/G	28:15598257	G	ENSCAFG00845025148	TRIM8	tripartite motif containing 8	ENSCAFT00845044374	5_prime_UTR_variant	538	-	-	-	-	MODIFIER	0/1
NC_051832.1:g.15598257A>G	28_15598257_A/G	28:15598257	G	ENSCAFG00845025148	TRIM8	tripartite motif containing 8	ENSCAFT00845044430	5_prime_UTR_variant	531	-	-	-	-	MODIFIER	0/1
NC_051818.1:g.7275367G>T	14_7275367_G/T	14:7275367	T	ENSCAFG00845020537	AHCYL2	adenosylhomocysteinase like 2	ENSCAFT00845036318	5_prime_UTR_variant	379	-	-	-	-	MODIFIER	1/1
NC_051818.1:g.7275459A>C	14_7275459_A/C	14:7275459	C	ENSCAFG00845020537	AHCYL2	adenosylhomocysteinase like 2	ENSCAFT00845036318	5_prime_UTR_variant	287	-	-	-	-	MODIFIER	1/1
NC_051818.1:g.7275599G>A	14_7275599_G/A	14:7275599	A	ENSCAFG00845020537	AHCYL2	adenosylhomocysteinase like 2	ENSCAFT00845036318	5_prime_UTR_variant	147	-	-	-	-	MODIFIER	1/1
NC_051818.1:g.7275668G>A	14_7275668_G/A	14:7275668	A	ENSCAFG00845020537	AHCYL2	adenosylhomocysteinase like 2	ENSCAFT00845036318	5_prime_UTR_variant	78	-	-	-	-	MODIFIER	1/1
NC_051840.1:g.22244856C>A	36_22244856_C/A	36:22244856	A	ENSCAFG00845022485	FKBP7	FKBP prolyl isomerase 7	ENSCAFT00845039703	5_prime_UTR_variant	54	-	-	-	-	MODIFIER	1/1
NC_051824.1:g.48949834T>A	20_48949834_T/A	20:48949834	A	ENSCAFG00845025095	C19orf67	chromosome 19 open reading frame 67	ENSCAFT00845044302	5_prime_UTR_variant	165	-	-	-	-	MODIFIER	1/1
NC_051837.1:g.17802736C>T	33_17802736_C/T	33:17802736	T	ENSCAFG00845029845	BOC	BOC cell adhesion associated, oncogene regulated	ENSCAFT00845052928	5_prime_UTR_variant	11	-	-	-	-	MODIFIER	1/1
NC_051837.1:g.17802736C>T	33_17802736_C/T	33:17802736	T	ENSCAFG00845029845	BOC	BOC cell adhesion associated, oncogene regulated	ENSCAFT00845052937	5_prime_UTR_variant	11	-	-	-	-	MODIFIER	1/1
NC_051810.1:g.23679568C>A	6_23679568_C/A	6:23679568	A	ENSCAFG00845002805	0	0	ENSCAFT00845004971	non_coding_transcript_exon_variant	66	-	-	-	-	MODIFIER	0/1
NC_051805.1:g.71533103C>T	1_71533103_C/T	1:71533103	T	ENSCAFG00845003833	0	0	ENSCAFT00845006861	non_coding_transcript_exon_variant	773	-	-	-	-	MODIFIER	1/1
NC_051805.1:g.71533103C>T	1_71533103_C/T	1:71533103	T	ENSCAFG00845003835	0	0	ENSCAFT00845006870	non_coding_transcript_exon_variant	2196	-	-	-	-	MODIFIER	1/1
NC_051805.1:g.71533116A>G	1_71533116_A/G	1:71533116	G	ENSCAFG00845003833	0	0	ENSCAFT00845006861	non_coding_transcript_exon_variant	760	-	-	-	-	MODIFIER	1/1
NC_051805.1:g.71533116A>G	1_71533116_A/G	1:71533116	G	ENSCAFG00845003835	0	0	ENSCAFT00845006870	non_coding_transcript_exon_variant	2209	-	-	-	-	MODIFIER	1/1
NC_051805.1:g.71533598A>G	1_71533598_A/G	1:71533598	G	ENSCAFG00845003833	0	0	ENSCAFT00845006861	non_coding_transcript_exon_variant	278	-	-	-	-	MODIFIER	1/1
NC_051805.1:g.71533598A>G	1_71533598_A/G	1:71533598	G	ENSCAFG00845003835	0	0	ENSCAFT00845006870	non_coding_transcript_exon_variant	2691	-	-	-	-	MODIFIER	1/1
NC_051805.1:g.71533712G>A	1_71533712_G/A	1:71533712	A	ENSCAFG00845003833	0	0	ENSCAFT00845006861	non_coding_transcript_exon_variant	164	-	-	-	-	MODIFIER	1/1
NC_051805.1:g.71533712G>A	1_71533712_G/A	1:71533712	A	ENSCAFG00845003835	0	0	ENSCAFT00845006870	non_coding_transcript_exon_variant	2805	-	-	-	-	MODIFIER	1/1
NC_051805.1:g.71615466G>T	1_71615466_G/T	1:71615466	T	ENSCAFG00845004078	0	0	ENSCAFT00845007324	non_coding_transcript_exon_variant	2152	-	-	-	-	MODIFIER	1/1
NC_051840.1:g.22246644C>G	36_22246644_C/G	36:22246644	G	ENSCAFG00845022528	0	0	ENSCAFT00845039759	non_coding_transcript_exon_variant	31	-	-	-	-	MODIFIER	0/1
NC_051840.1:g.22246680T>G	36_22246680_T/G	36:22246680	G	ENSCAFG00845022528	0	0	ENSCAFT00845039759	non_coding_transcript_exon_variant	67	-	-	-	-	MODIFIER	0/1
NC_051840.1:g.22247129C>T	36_22247129_C/T	36:22247129	T	ENSCAFG00845022528	0	0	ENSCAFT00845039759	non_coding_transcript_exon_variant	516	-	-	-	-	MODIFIER	1|1
NC_051840.1:g.22247296A>G	36_22247296_A/G	36:22247296	G	ENSCAFG00845022528	0	0	ENSCAFT00845039759	non_coding_transcript_exon_variant	683	-	-	-	-	MODIFIER	1/1

## Sheet: Description
Column header	Description
HGVS description	SNP description based on HGVS nomenclature
Variant (chr_pos_ref/alt)	Variant identified displayed as chromosome_position_refernece allele/alternative allele identidied in this animal.
genomic location	Genomic location of identified SNP displayed as chromosome:position.
Alternative Allele	Allele identified in the sequence that is alternative to the reference allele.
Gene	Ensembl Gene ID
Gene name	Ensembl Gene name
Gene description	Ensembl Gene Description
Transcript	Ensembl Transcript ID
Consequence	VEP assigned consequence
cDNA_position	Position of the SNP in the cDNA sequence
CDS_position	Position of the SNP in the CDS sequence
Protein_position	Position of the alternative amino acid in the protein sequence
Amino_acids	Amino acid substitution caused by identified SNP displayed as reference sequence amino acid/alternative sequence amino acid in this animal
Codons	Codon change caused by identified SNP displayed as reference sequence codon/alternative sequence codon in this animal
IMPACT	Predicted variant consequence as assigned by VEP defined by Sequence Ontology. More info at https://www.ensembl.org/info/genome/variation/prediction/predicted_data.html
Genotype	Genotype of varaint 0 = reference allele, 1 = alternative allele
